# Supplementary material for: Nuclear transport genes recurrently duplicate by means of RNA intermediates in Drosophila but not in other insects
Source: BMC Genomics. 2021 Dec 5;22:876. doi: 10.1186/s12864-021-08170-4 (PMC8645118; doi:10.1186/s12864-021-08170-4)
Supplement: Supplementary file 1 — Additional file 1. [file 12864_2021_8170_MOESM1_ESM.xlsx]

## Sheet: GO-0051169
	Gene/product	Gene/product name	PANTHER family	Type	Source	Synonyms
	eag	ether a go-go	voltage and ligand gated potassium channel pthr10217	protein	FB	CG10952
						CIKE
						Ether-a-go-go
						ether-a go-go
						ether-a-gogo
	Hph	HIF prolyl hydroxylase	egl nine homolog-related pthr12907	protein	FB	0303/04
						31543 more...
	Sem1	Suppressor of exocyst mutations 1	26 proteasome complex subunit dss1 pthr16771	protein	FB	BcDNA:RH34416
						CG13779
						DSS1
						Sem1 ortholog
						Sem1p
						dmdss1
	sqd	squid	rna-binding (rrm/rbd/rnp motifs) family protein pthr48033	protein	FB	BcDNA:GM03761
						CG16901 more...
	sgg	shaggy	glycogen synthase kinase-3 alpha pthr24057	protein	FB	CG2621
						DMSGG3 more...
	Karybeta3	Karyopherin beta 3	importin beta pthr10527	protein	FB	CG1059
						Karbeta3 more...
	edl	ETS-domain lacking	ets pthr11849	protein	FB	CG15085
						Ets domain lacking more...
	Nxf3	Nuclear export factor 3, isoform B	nuclear rna export factor pthr10662	protein	FB	UniProtKB:Q8IQK4
						PTN000070536
	wts	warts	serine/threonine-protein kinase pthr24356	protein	FB	CG12072
						Dlats more...
	Mys45A	Mystery 45A	hsda/sda1-related pthr12730	protein	FB	CG8070
						Mys-45A
						Mystery
						anon-WO0118547.170
	Gle1	Gle1 RNA export mediator	gle-1-related pthr12960	protein	FB	CG14749
	Moe	Moesin	merlin/moesin/ezrin/radixin pthr23281	protein	FB	CG10701
						D17 more...
	SF2	Splicing factor 2	serine/arginine rich splicing factor pthr23147	protein	FB	154911_at
						ASF
						ASF/SF2
						CG6987
						SRSF1
						SRp30
						dASF
						dSF2/ASF
						dSRp30
						dmSF2/p28
	Dmel\CG11123	RH42110p	nucleolar protein 9 pthr13102	protein	FB	UniProtKB:Q7JX95
						PTN000318485
	Nup154	Nucleoporin 154kD	nuclear pore complex protein nup155 pthr10350	protein	FB	BcDNA:LD21772
						CG4579 more...
	Nxt1	NTF2-related export protein 1	nuclear transport factor 2 pthr12612	protein	FB	CG12752
						DmNXT1
						Nxt
						dNxt
						dNxt1
						dmNXT
						dmP15
						p15
	fu	fused	protein kinase related pthr22983	protein	FB	CG6551
						Dm fu
						Fused
						d Fu
						dFu
						fu[mel]
						l(1)fu
	cdm	cadmus	transportin 3 and importin 13 pthr12363	protein	FB	3R23
						CG 7212
						CG7212
						Cadmus
						Imp13
						Importin 13
						Importin-13
						complementation group 5
						sd-5
	Nup93-2	Nucleoporin 93kD-2	nuclear pore complex protein nup93 nucleoporin nup93 dead eye protein pthr11225	protein	FB	CG7262
						Nucleoporin 93
						Nup93
	Ranbp16	Ranbp16	exportin 4,7-related pthr12596	protein	FB	CG33180
						CG9126
						CG9136
	Mat89Ba	Maternal transcript 89Ba	nucleolar rna-associated protein pthr17972	protein	FB	CG12785
	Tnpo-SR	Transportin-Serine/Arginine rich	transportin 3 and importin 13 pthr12363	protein	FB	CG2848
						TNPO3
						Transportin-serine/arginine rich
						Trn-SR
						anon-EST:Posey294
						dTRN-SR
						transportin
	Hpr1	Hpr1	tho complex subunit 1 pthr13265	protein	FB	CG2031
						Thoc1
	tho2	tho2	tho2 protein pthr21597	protein	FB	CG31671
						CG4263
						Thoc2
						macadamia
	Dmel\CG9915	Uncharacterized protein, isoform B	protein iws1 homolog pthr46010	protein	FB	UniProtKB:A8JV07
						PTN000781462
	xmas-2	Protein xmas-2	80 kda mcm3-associated protein pthr12436	protein	FB	UniProtKB:Q9U3V9
						PTN000277509
	Rcc1	Regulator of chromosome condensation 1	family not named pthr45982	protein	FB	BJ1
						Bj1 protein more...
	chinmo	Chronologically inappropriate morphogenesis	btb domain transcription factor pthr23110	protein	FB	CG10871
						CG17156 more...
	pix	pixie	atp-binding transport protein-related pthr19248	protein	FB	ABCE1
						BEST:GH18088
						CG5651
						DmCG5651
						E3-c
						Pixie
	Nup75	Nucleoporin 75kD	frount protein-related pthr13373	protein	FB	CG5733
						Nucleoporin 75
						Nup 75
	Mapmodulin	Mapmodulin	acidic leucine-rich nuclear phosphoprotein 32 pthr11375	protein	FB	CG5784
						CT18148
						CT42180
						anon-EST:fe3A2
						anon-fast-evolving-3A2
	Dmel\CG10950	Uncharacterized protein	transportin 3 and importin 13 pthr12363	protein	FB	UniProtKB:A1ZAR6
						PTN002285938
	S6kII	Ribosomal protein S6 kinase II	ribosomal protein s6 kinase pthr24351	protein	FB	CG17596
						D-RSK more...
	thoc5	thoc5	fms interacting protein pthr13375	protein	FB	CG2980
						garm
						garmcho
	eIF6	eukaryotic translation initiation factor 6	eukaryotic translation initiation factor 6 pthr10784	protein	FB	CG17611
						DeIF6
						anon-WO0172774.153
						anon-WO0172774.155
						elF6
						l(2)k13214
	Nup153	Nucleoporin 153kD	nuclear pore complex protein nup pthr23193	protein	FB	CG4453
						Nucleoporin 153
						Nup 153
						dNup153
						dmNup153
	tim	timeless	timeout/timeless-2 pthr22940	protein	FB	Bruchpilot
						CG3234
						Ritsu
						TIMELESS
						Tim-1
						dTIM
						dtimeless
						mel_tim
						rit
						s-tim
						tim1
						timeless1
	CG12782		mrna export factor and bub3 pthr10971	protein	FB
	Sec13	Secretory 13	nuclear pore complex protein sec13 / seh1 family member pthr11024	protein	FB	BEST:CK00043
						BcDNA:LD03471
						CG6773
						CK00043
						Dsec13
						Sec13 ortholog
						l(3)01031
	Pen	Importin subunit alpha	importin alpha pthr23316	protein	FB	UniProtKB:P52295
						PTN002359632
	rdx	roadkill	speckle-type poz protein pthr24413	protein	FB	0869/09
						BEST:GM07940 more...
	Hel25E	Helicase at 25E	atp-dependent rna helicase dbp3 pthr47958	protein	FB	CG7269
						Dbp25F more...
	Rae1	Rae1	mrna export factor and bub3 pthr10971	protein	FB	CG9862
						DRae1
						dmrae1
	Gp210	Glycoprotein 210 kDa	nuclear pore membrane glycoprotein gp210-related pthr23019	protein	FB	CG14467
						CG7897
						Dm gp210
						Gp188
						Gp210 ortholog
						gp210[[D]]
						lyadi
	ebo	ellipsoid body open	exportin-6 pthr21452	protein	FB	CG3923
						EG:165H7.3
						Exp1
						Exp6
						Exportin 6
						Exportin-6
						ellipsoid-body-open
	Ntf-2	Nuclear transport factor-2	nuclear transport factor 2 pthr12612	protein	FB	BcDNA:GM08921
						CG1740 more...
	Nup35	Nucleoporin 35kDa	nucleoporin nup35 pthr21527	protein	FB	CG6540
						Nup53
	Pka-C1	Protein kinase, cAMP-dependent, catalytic subunit 1	cyclic nucleotide-dependent protein kinase pthr24353	protein	FB	6353
						C more...
	nxf2	nuclear RNA export factor 2	nuclear rna export factor pthr10662	protein	FB	CG4118
						dNxf2
	Nup205	Nucleoporin 205kD	nuclear pore complex protein nup205 pthr31344	protein	FB	CG11943
						Nucleoporin 205
						Ov4
						anon-EST:Posey281
	Ranbp21	Ranbp21	exportin 1/5 pthr11223	protein	FB	CG12234
						Exp-5
						Exp5
						Exportin 5
						Exportin-5
						Exportin5
						dmExp5
	Nup93-1	Nucleoporin 93kD-1	nuclear pore complex protein nup93 nucleoporin nup93 dead eye protein pthr11225	protein	FB	BcDNA:LD21129
						CG11092
						Nup93
	xmas	xmas		protein	FB	CG32561
						CG32562 more...
	Ran-like	Ran-like	ran gtpase pthr24071	protein	FB	BcDNA:GH25818
						CG7815
						anon-WO0140519.150
	Ns3	Nucleostemin 3	large subunit gtpase 1 homolog-related pthr45709	protein	FB	A60
						BACN32G11.5 more...
	p53	p53	cellular tumor antigen p53 pthr11447	protein	FB	CG10873
						CG31325 more...
	Tnpo	Transportin	importin beta pthr10527	protein	FB	CG7398
						IMPbeta2
						Kapbeta2
						Karyopherin-beta2
						TRN
						Tm
						Transportin-1
						Trn1
						dTNPO
						dTRN
						transportin
	Kap-alpha1	karyopherin alpha1	importin alpha pthr23316	protein	FB	CG8548
						Dalpha1 more...
	thoc6	thoc6	tho complex subunit 6 homolog pthr44411	protein	FB	CG5632
	Klp64D	Kinesin-like protein at 64D	kinesin-related pthr24115	protein	FB	CG10642
						DmKlp64D
						KIF 3A
						KIF3A
						KLP4
						KLP64Ddm
						Kinesin-2
						Kinesin2B
						Klp 64D
	Nup107	Nucleoporin 107kD	nup107-related pthr13003	protein	FB	BcDNA:LD18761
						CG6743
						Nucleoporin 107
						Nup
						Nup 107
						Nup170
						dmNup107
	Dbp80	Dead box protein 80	atp-dependent rna helicase dbp3 pthr47958	protein	FB	BcDNA:RE44177
						CG17023
						DmDbp80
						HEL80
						Hel40
						Helicase 40
						Helicase 80
						dbp-80
						hel-40
						mdcds_36124
	PCID2	PCI domain-containing protein 2	uncharacterized proteasome component region pci-containing pthr12732	protein	FB	CG7351
						Drosophila melanogaster PCID2
						dmPCID2
	CG8219		importin beta pthr10527	protein	FB	148274_at
						EP(3)3072
	alphaKap4	alpha Karyopherin-4	importin alpha pthr23316	protein	FB	CG10478
						CG11040
						Importin alpha4
						g7295403
	Nup58	Nucleoporin 58kD	nucleoporin p58/p45 nucleoporin-like protein 1 pthr13437	protein	FB	CG7360
						Dm NUP58
						Nucleoporin 58
						RE52572p
	Mtor	Megator	nucleoprotein tpr-related pthr18898	protein	FB	Bx34
						CG8274
						TPR
						l(2)k03905
						lethal (2) k03905
	Nup188	Uncharacterized protein, isoform C	nucleoporin nup188 homolog pthr31431	protein	UniProtKB	UniProtKB:A0A0B4K859
						PTN002418051
	e(y)2	enhancer of yellow 2	enhancer of yellow 2 transcription factor pthr12514	protein	FB	CG15191
						ENY2
						LBC
						Sus1
						d
						dE(y)2
						dENY2
						e(y)[2]
						e(y2)
						late boundary complex
	Cse1	Chromosome segregation 1	importin-7, 8, 11 pthr10997	protein	FB	BcDNA:LD14270
						CAS
						CAS/CSE1 segregation protein
						CG13281
						Dcas
						Importin-alpha re-exporter
						cse
						l(2)k03902
	Ndc1	Nuclear division cycle 1	uncharacterized pthr13269	protein	FB	CG5857
						Ndc1 ortholog
	Nup98-96	Nucleoporin 98-96kD	nucleoporin pthr23198	protein	FB	CG10198
						CG10201 more...
	RanBP3	Ran binding protein 3	ran binding protein pthr23138	protein	FB	CG10225
						GC10225
	Dmel\CG14712	LD43047p	nuclear pore complex protein nup pthr23193	protein	FB	UniProtKB:Q9VGL0
						PTN000574083
	Nup133	Nucleoporin 133kD	nuclear pore complex protein nup133 pthr13405	protein	FB	CG6958
						Nucleoporin 133
						Nup 133
	Ranbp9	Ranbp9	importin-7, 8, 11 pthr10997	protein	FB	CG5252
	Nup214	Nucleoporin 214kD	nuclear pore complex protein nup pthr23193	protein	FB	CAN
						CAN/Nup214
						CG3820
						DCAN
						DNup214
						Nucleoporin 214
						Nup
						Nup 214
						l(2)10444
	rempA	reduced mechanoreceptor potential A	ift140/172-related pthr15722	protein	FB	CG11838
						CHE-11 more...
	LTV1	LTV1 ribosome biogenesis factor	low-temperature viability protein ltv1-related pthr21531	protein	FB	BcDNA:LD21529
						CG7686
						Low Temperature Viability Protein 1
	CG8149		sap domain-containing ribonucleoprotein pthr46551	protein	FB
	Ripalpha	RPA-interacting protein alpha	rpa-interacting protein rpain pthr31742	protein	FB	CG18145
						Tes83
						dRIPalpha
	CG13137		aladin/adracalin/aaas pthr14494	protein	FB
	nxf4	Nuclear export factor 4	nuclear rna export factor pthr10662	protein	FB	UniProtKB:Q8INS6
						PTN002240678
	Kap-alpha3	karyopherin alpha3	importin alpha pthr23316	protein	FB	0335/13
						CG9423 more...
	tex	tex	tho complex subunit 3 tho3 pthr22839	protein	FB	CG9615
						TEX1
						Thoc3
	Nup62	Nucleoporin 62kD	nuclear pore glycoprotein p62-related pthr12084	protein	FB	CG6251
						Nucleoporin
						Nucleoporin 62
						p62
	Fs(2)Ket	Female sterile (2) Ketel	importin beta pthr10527	protein	FB	38E.11
						CG2637 more...
	Snup	Snurportin	snurportin1 rnut1 protein rna, u transporter 1 pthr13403	protein	FB	CG1247
						CG32297
						CG42303
						dSNUP
	Clbn	Caliban	family not named pthr15239	protein	FB	CG11847
	Nup160	Nucleoporin 160kD	nuclear pore complex protein nup160 pthr21286	protein	FB	CG4738
						Nucleoporin 160
						Nup
						Nup160[mel]
						l(2)SH2 2055
						l(2)SH2055
						lethal (2) SH2055
						nuclear pore protein 160
	Impbeta11	Importin beta11	importin-7, 8, 11 pthr10997	protein	FB	CG33139
						CG8212 more...
	swm	second mitotic wave missing	rna recognition rrm/rnp domain pthr14398	protein	FB	CG10084
						E1
						EC2-10
						S(Rux)2B
						l(2)37Dh
						l(2)E1
						lethal (2) 37Dh
	Ntf-2r	CG10174 protein	nuclear transport factor 2 pthr12612	protein	FB	UniProtKB:Q9VJ85
						PTN000289086
	Nup358	Nucleoporin 358kD	ran binding protein pthr23138	protein	FB	CG11856
						Nucleoporin 358
						Q9VBU7_DROME
						RanBP2
	Nbp70	Nuclear localization sequence-binding protein 70		gene_product	FB
	e(y)2b	enhancer of yellow 2b	enhancer of yellow 2 transcription factor pthr12514	protein	FB	CG14612
	ZC3H3	ZC3H3	ccch zingc finger pthr46156	protein	FB	CG6694
						dZC3H3
	Torsin	Torsin	torsin pthr10760	protein	FB	CG3024
						DTor
						DmTorp4a
						EG:84H4.1
						TORP4A
						dtorsin
	Phax	Phosphorylated adaptor for RNA export	cytosolic resiniferatoxin binding protein rbp-26 pthr13135	protein	FB	BEST:GH22533
						CG8069
						PHosphorylated Adaptor for RNA Export
						Similar to PHAX
						dPHAX
	Aladin	Aladin	aladin/adracalin/aaas pthr14494	protein	FB	CG16892
	Apl	Apollo	importin beta pthr10527	protein	FB	CG18218
						CG18861
						CG32165
						Imp4/5
						anon-73Bb
	Arts	Artemis	importin beta pthr10527	protein	FB	CG18219
						CG18860
						CG32164
	Pen	Pendulin		protein	FB	2.1
						CG4799 more...
	CG10286		uncharacterized pthr13347	protein	FB
	emb	embargoed	exportin 1/5 pthr11223	protein	FB	CG13387
						CRM1 more...
	U2af50	U2 small nuclear riboprotein auxiliary factor 50	rna-binding protein pthr23139	protein	FB	2021-09-21
						CG9998 more...
	Su(fu)	Suppressor of fused	suppressor of fused pthr10928	protein	FB	CG6054
						SUFU
						Suppressor of Fused
						d Sufu
						dSufu
	Nup50	Nucleoporin 50kD	ran binding protein pthr23138	protein	FB	CG2158
						Nuclear pore protein 50
						Nucleoporin 50
						Nup
	Ran	Ran	ran gtpase pthr24071	protein	FB	AAF30287
						CG1404
						Q9VZ23
						Ran GTPase
						RanGTP
						dran
						l(1)G0075
						ran10A
	oho31	overgrown hematopoietic organs-31		gene_product	FB	l(2)144/1
						l(2)k14401
						l(2)oho31
						oho-31
	Dmel\CG32409	Ribosome biogenesis regulatory protein	ribosome biogenesis regulatory protein pthr17602	protein	FB	UniProtKB:Q8I937
						PTN000426715
	Abl	Abl tyrosine kinase	tyrosine-protein kinase pthr24418	protein	FB	4674
						Abelson more...
	msk	moleskin	importin-7, 8, 11 pthr10997	protein	FB	61
						CG7935 more...
	mbo	members only	nucleoporin nup84-related pthr13257	protein	FB	1465/07
						1465/7
						CG6819
						DNup88
						Dnup 88
						Members only
						NUP88
						anon-WO0118547.263
						l(3)05043
						l(3)S146507
	Vhl	von Hippel-Lindau	von hippel-lindau protein pthr15160	protein	FB	BcDNA:RH61560
						CG13221
						DVhl
						Von Hippel Lindau
						d-VHL
						dmVHL
						von Hippel Lindau protein
	CG13926	Protein OPI10 homolog	hikeshi family member pthr12925	protein	FB	UniProtKB:Q9W0C7
						PTN000309101
	RanGAP	Ran GTPase activating protein	ran gtpase-activating protein 1 pthr24113	protein	FB	CG9999
						CT28175 more...
	sbr	small bristles	nuclear rna export factor pthr10662	protein	FB	CG1664
						CG17335 more...
	thoc7	thoc7	maintenance of killer 16 mak16 protein-related pthr23405	protein	FB	CG17143
	Rpb4	RNA polymerase II subunit Rpb4	dna-directed rna polymerase ii pthr21297	protein	FB	CG31237
						CG33520
						CG7150
						DmRPB4
						RNA polymerase II
						dRPB4
	Nmd3	60S ribosomal export protein NMD3	nonsense-mediated mrna decay protein 3 pthr12746	protein	FB	UniProtKB:O46050
						PTN000297378
	Nup188	Nucleoporin 188kDa		protein	FB	CG8771
	Nup54	Nucleoporin 54kD	nucleoporin p54 pthr13000	protein	FB	CG8831
						Nucleoporin 54
	mgr	merry-go-round	prefoldin subunit 3 pthr12409	protein	FB	BcDNA:LD34406
						CG6719
						Merry-go-round
						PAC10
						Pfdn3
						Prefoldin 3
	mtgo	miles to go	e3 ubiquitin-protein ligase trim36-related pthr24099	protein	FB	CG13260
						CG13261
						CG31738
						CG42389
						CG4668
						CT15043
						CT15049
						anon-EST:Liang-1.16
						clone 1.16
	Gld	Glucose dehydrogenase	glucose-methanol-choline gmc oxidoreductase pthr11552	protein	FB	CG1152
						GDH
						Glucose oxidase
						Go
						glucose dehydrogenase
						l(3)84Cg
	sei	seizure	voltage and ligand gated potassium channel pthr10217	protein	FB	CG3182
						Derg
						Ether-a-go-go-related
						Seizure
						Seizure/HERG
						eag related gene
						erg
						seit
						seizure potassium channel
	CG12290	G protein alpha o subunit	gtp-binding protein alpha subunit pthr10218	protein	FB	Bkh
						CG2204 more...
	Dop2R	Dopamine 2-like receptor	adrenergic receptor-related g-protein coupled receptor pthr24248	protein	FB	CG17004
						CG33517 more...
	CG12290		adrenergic receptor-related g-protein coupled receptor pthr24248	protein	FB	anon-WO0170980.49
						anon-WO0170980.50
						lincRNA.S7704
	pelo	pelota	pelota pthr10853	protein	FB	CG3959
						DmPelota
						Pelo Hbs1
						Pelota
						ms(2)01559
