# Supplementary material for: Nuclear transport genes recurrently duplicate by means of RNA intermediates in Drosophila but not in other insects
Source: BMC Genomics. 2021 Dec 5;22:876. doi: 10.1186/s12864-021-08170-4 (PMC8645118; doi:10.1186/s12864-021-08170-4)
Supplement: Supplementary file 2 — Additional file 2. [file 12864_2021_8170_MOESM2_ESM.xlsx]

## Sheet: Analyzed Species
	FlyBase insect species	Ensembl Drosophila species	RefSeq assembly accession:	Scaffold N50	Contig N50
	Sophophora (subgenus)
	Drosophila melanogaster1,2,3,4	Drosophila melanogaster1,2,3,4	GCF_000001215.4	25286936	21485538
	Drosophila simulans22	Drosophila simulans (w501)	GCF_016746395.1	23399919	22319038
	Drosophila sechellia6,7	Drosophila sechellia (Rob3c)	GCF_004382195.1	24956976	19907079
	Drosophila yakuba6,7	Drosophila willistoni (TSC#14030-0811.24)	GCF_016746365.1	25180726	18744349
	Drosophila erecta6,7	Drosophila erecta (TSC#14021-0224.01)	GCF_003286155.1	-	22146549
	Drosophila ficusphila21	Drosophila ananassae (TSC#14024-0371.13)	GCF_000220665.1	1050541	275894
	Drosophila eugracilis21	Drosophila persimilis (MSH-3)	GCF_000220665.1	1050541	275894
	Drosophila biarmipes21	Drosophila pseudoobscura pseudoobscura (MV2-25)	GCF_000233415.1	3386121	474639
	Drosophila takahashii21	Drosophila willistoni (TSC#14030-0811.24)	GCF_000224235.1	387676	126259
	Drosophila elegans21	Drosophila mojavensis (TSC#15081-1352.22)	GCF_000224195.1	1714184	212818
	Drosophila rhopaloa21	Drosophila virilis (TSC#15010-1051.87)	GCF_000236305.1	45514	19484
	Drosophila kikkawai21	Drosophila grimshawi (TSC#15287-2541.00)	GCF_000224215.1	903682	209056
	Drosophila ananassae6,7		GCF_003285975.2	-	6212830
	Drosophila bipectinata21		GCF_000236285.1	663995	149088
	Drosophila pseudoobscura pseudoobscura5,6,7		GCF_009870125.1	32422566	30706867
	Drosophila persimilis6,7		GCF_003286085.1	-	5212974
	Drosophila miranda17		GCF_003369915.1	35263383	11978448
	Drosophila willistoni6,7		GCF_000005925.1	4511350	180217
	Drosophila (subgenus)
	Drosophila mojavensis6,7		GCF_000005175.2	24764193	121517
	Drosophila virilis6,7		GCF_003285735.1	-	8697263
	Drosophila albomicans18		GCF_009650485.1	33427555	33427555
	Drosophila grimshawi6,7		GCF_000005155.2	8399593	91192
	Musca domestica (House fly)19		GCF_000371365.1	226573	11807
	Glossina morsitans morsitans (Tsetse fly)20		GCA_001077435.1 (GenBank)	-	49769
	Culex quinquefasciatus (Southern house mosquito)6,7		GCF_015732765.1	201550677	2875282
	Aedes aegypti (Yellow fever mosquito)13		GCF_002204515.2	409777670	11758062
	Anopheles darlingi (American malaria mosquito)16		GCA_000211455.3 (GenBank)	-	115072
	Anopheles gambiae (Malaria mosquito)11,12		GCA_001542645.1 (GenBank)	-	101465
	Mayetiola destructor (Hessian fly)16		GCA_000149185.1 (GenBank)	756041	14032
	Lepidoptera
	Bombyx mori (silkworm)9,10		GCF_014905235.1	16796068	12201325
	Danaus plexippus (Monarch butterfly)16		GCF_009731565.1	9209872	108026
	Hymenoptera
	Nasonia giraulti (Parasitic wasp)16		GCA_016647725.1 (GenBank)	545346	34917
	Nasonia longicornis (Parasitic wasp)16		GCA_000004795.1 (GenBank)	758407	1876
	Nasonia vitripennis (Parasitic wasp)16		GCF_009193385.2	7180486	7180486
	Apis mellifera (Western honey bee)8		GCF_003254395.2	13619445	5382476
	Apis florea (Dwarf honey bee)16		GCF_000184785.3	2863240	24915
	Bombus impatiens (Common eastern bumblebee)16		GCF_000188095.3	1399493	59072
	Bombus terrestris (Buff-tailed bumblebee)16		GCF_000214255.1	3506793	76043
	Megachile rotundata (Alfalfa leafcutter bee)16		GCF_000220905.1	1699680	64153
	Acromyrmex echinatior (Panamanian leafcutter ant)16		GCF_000204515.1	1110580	80630
	Atta cephalotes (Leafcutter ant)16		GCF_000143395.1	5154485	14798
	Camponotus floridanus (Florida carpenter ant)16		GCF_003227725.1	1585631	1278439
	Harpegnathos saltator (Jerdon's jumping ant)16		GCF_003227715.1	1078644	911506
	Linepithema humile (Argentine ant)16		GCF_000217595.1	1402257	35858
	Pogonomyrmex barbatus (Red harvester ant)16		GCF_000187915.1	819605	11605
	Solenopsis invicta (Red fire ant)16		GCF_016802725.1	26227205	9421447
	Hemiptera
	Acyrthosiphon pisum (Pea aphid)16		GCF_005508785.1	132544852	25858
	Rhodnius prolixus (Kissing bug)16		GCA_000181055.3 (GenBank)	1088772	35751
	Phthiraptera
	Pediculus humanus corporis (Human body louse)16		GCF_000006295.1	497057	34097
	Ixodida
	Ixodes scapularis (Deer tick)16		GCF_016920785.1	-	1735392
	Rhipicephalus microplus (Southern cattle tick)16		GCF_013339725.1	183350851	1791079
	Genome Reference
	1. Celniker SE et al., Genome Biol. 2002;3(12):RESEARCH0079. Epub 2002 Dec 23. PMID: 12537568
	2. Misra et al., Genome Biol. 2002;3(12):RESEARCH0083. Epub 2002 Dec 31. PMID: 12537572
	3. Kaminker et al., Genome Biol. 2002;3(12):RESEARCH0084. Epub 2002 Dec 23. PMID: 12537573
	4. Hoskins et al., Science. 2007 Jun 15; 316(5831):1625-1628. PMID: 17569867
	5. Richards et al., Genome Research 2005 Jan; 15(1):1-18 PMID: 15632085
	6. Drosophila 12 Genomes Consortium, Nature 2007 Nov 8; 450:203-218 PMID: 17994087
	7. Stark, A, et al., Nature 2007 Nov 8; 450:219-232 PMID: 17994088
	8. The Honeybee Genome Sequencing Consortium, Nature 2006 Oct 26; 443(7114):931-949 PMID: 17073008
	9. Mita, K, et al., DNA Res. 2004 Feb 29; 11(1):27-35 PMID: 15141943
	10. Xia, Q, et al., Science 2004 Dec 10; 306(5703):1937-40 PMID: 15591204
	11. Holt et al., Science 2002 Oct 4; 298(5591):129-149 PMID: 12364791
	12. Zdobnov, EM, et al., Science 2002 Oct 4; 298(5591):149-159 PMID: 12364792
	13. Nene et al., Science 2007 Jun 22; 316(5832):1718-1723 PMID: 17510324
	14. Tribolium Genome Sequencing Consortium, Nature 2008 Mar 23; doi:10.1038/nature06784 PMID: 18362917
	15. modENCODE Comparative Genomics WhitePaper PDF
	16. GenBank Whole Genome Shotgun sequencing project list
	17. Zhou Q, Bachtrog D. Science. 2012 Jul 20;337(6092):341-5. PMID: 22822149
	18. Zhou Q, et al. BMC Genomics 2012, 13(109) doi:10.1186/1471-2164-13-109
	19. Scott JG, et al. Genome Biol 2014 Oct 14;15(10):466 PMID: 25315136
	20. Lawson, D. et al. International Glossina Genome Initiative W.H.O. VectorBase
	21. Chen ZX et al., Genome Res. 2014 Jul;24(7):1209-23 PMID: 24985915
	22. Hu T, et al., Genome Res. 2013 Jan; 23(1): 89-98. PMID: 22936249
