# Supplementary material for: Nuclear transport genes recurrently duplicate by means of RNA intermediates in Drosophila but not in other insects
Source: BMC Genomics. 2021 Dec 5;22:876. doi: 10.1186/s12864-021-08170-4 (PMC8645118; doi:10.1186/s12864-021-08170-4)
Supplement: Supplementary file 3 — Additional file 3. [file 12864_2021_8170_MOESM3_ESM.xlsx]

## Sheet: Ntf-2
Query	Database	Species|Chr	Location	Expect	Identities	Positives	Query beg.	Query end	Subj. beg.	Subj. end	Release
Dmel Ntf-2 (CG1740)- PA	FlyBase	dmel|2L	2L	4.44333e-63	114 / 130 (87.7%)	120 / 130 (92.3%)	1	130	18454767	18455156	r6.22
		dsim|Scf_2L	Scf_2L:1..23539531	1.26164e-64	114 / 130 (87.7%)	122 / 130 (93.8%)	1	130	17976692	17977081	r2.02
		dsec|scaffold_7	scaffold_7:1..3727775	6.43001e-63	112 / 130 (86.2%)	118 / 130 (90.8%)	1	130	2076161	2076550	r1.3
		Dyak	-	-	-	-	-	-	-	-	-
		dere	-	-	-	-	-	-	-	-	-
		Dtak	-	-	-	-	-	-	-	-	-
		Dbiarm|Unplaced genomicScaffold	scf7180000302428	3.18625e-35	67 / 130 (51.5%)	92 / 130 (70.8%)	1	130	4810704	4810315	r1.0
		Drhoplaloa|Unplaced genomic scafold	scf7180000779428	7.26935e-39	71 / 124 (57.3%)	92/124(74%)	1	124	95585	95214	r1.0
		Delegans	-	-	-	-	-	-	-	-	-
		Deugracilis	-	-	-	-	-	-	-	-	-
		Dficusphila|Unplaced genomic scafold	scf7180000453932	2.22845e-71	127 / 130 (97.7%)	129 / 130 (99.2%)	1	130	418717	418328	r1.0
		Dkikkawai	-	-	-	-	-	-	-	-	-
		dana|scaffold_13337	scaffold_13337:1..23293914	6.94158e-42	78 / 131 (59.5%)	99 / 131 (75.6%)	1	129	13348900	13348508	r1.05
		dana|scaffold_13337	scaffold_13337:1..23293914	9.01937e-31	63 / 126 (50%)	85 / 126 (67.5%)	1	126	17919135	17918761	r1.05
		Dbipectinata|Unplaced genomic scafold	scf7180000396741	1.05019e-27	54/120(45%)	82/120(68%)	7	126	1097871	1097515	r1.0
		dpse|4_group3	4_group3:1..11685562	4.9822e-11	34 / 76 (44.7%)	47 / 76 (61.8%)	35	93	4176807	4176580	r3.04
			4_group3:1..11685562	8.09509e-06	22 / 46 (47.8%)	28 / 46 (60.9%)	1	46	4177155	4177024	r3.04
			4_group3:1..11685562	0.000235599	20 / 34 (58.8%)	25 / 34 (73.5%)	92	125	4176375	4176274	r3.04
		dper|scaffold_1	scaffold_1:1..10282868	4.04487e-11	34 / 76 (44.7%)	47 / 76 (61.8%)	35	93	5665290	5665063	r1.3
			scaffold_1:1..10282868	1.78872e-05	22 / 34 (64.7%)	26 / 34 (76.5%)	92	125	5664782	5664681	r1.3
			scaffold_1:1..10282868	0.154106	15 / 34 (44.1%)	20 / 34 (58.8%)	13	46	5665602	5665507	r1.3
			scaffold_1:1..10282868	3.08112	11 / 21 (52.4%)	15 / 21 (71.4%)	78	98	7463897	7463835	r1.3
		Dmir| strain MSH22	chromosome 4	1.98369e-09	35 / 76 (46.1%)	43 / 76 (56.6%)	35	93	20130529	20130302	r1.0
			chromosome 4	3.80514e-07	24 / 46 (52.2%)	31 / 46 (67.4%)	1	46	20130870	20130739	r1.0
			chromosome 4	0.000961552	22 / 34 (64.7%)	25 / 34 (73.5%)	92	125	20130168	20130070	r1.0
		dwil|scf2_1100000004909	-	-	-	-	-	-	-	-	-
		dmoj|scaffold_6473	-	-	-	-	-	-	-	-	-
		dvir|scaffold_12970	-	-	-	-	-	-	-	-	-
		Dalbomicans	-	-	-	-	-	-	-	-	-
		dgri|scaffold_15110	scaffold_15110:1..24565398	1.12682e-67	117 / 130 (90%)	126 / 130 (96.9%)	1	130	16614828	16615217	r1.05
Glossina morsitans		gi|594167218|emb|CCAG010007352.1		1.03593e-49	96 / 131 (73.3%)	105 / 131 (80.2%)	2	129	18656	18264	r1.0
Anopheles gambiae			chromosome 2L	7.05323e-70	122 / 130 (93.8%)	128 / 130 (98.5%)	1	130	41026040	41026429	r1.0

## Sheet: Ran
Query	Database	Species|Chr	Location	Genome annotated	Expect	Identities	Positives	Query beg.	Query end	Subj. beg.	Subj. end	Release
Dmel Ran (CG1404)- PA	FlyBase	dmel|3L	3L	Yes	2.27893e-71	123 / 200 (61.5%)	152 / 200 (76%)	11	210	15485328	15484729	r6.32
	FlyBase	dsim|Scf_3L	3L	Yes	1.02794e-65	117 / 201 (58.2%)	147 / 201 (73.1%)	10	210	15111039	15110437	r2.02
	FlyBase	dsim|Scf_2L	2L	Yes	1.02794e-65	89 / 176 (50.6%)	114 / 176 (64.8%)	11	186	2318645	2318145	r2.02
	FlyBase	dsec|scaffold_0	scaffold_0:1..21120651	Yes	6.84675e-65	116 / 201 (57.7%)	147 / 201 (73.1%)	10	210	7587101	7586499	r1.3
	FlyBase	dsec|scaffold_5	scaffold_5:1..5866729	Yes	2.27082e-44	89 / 176 (50.6%)	113 / 176 (64.2%)	11	186	599003	598503	r1.3
	FlyBase	dyak|v2_chr3L_random_081	v2_chr3L_random_081:1..146109	Yes	3.08122e-77	106 / 141 (75.2%)	124 / 141 (87.9%)	6	146	98875	98459	r1.05
	FlyBase		v2_chr3L_random_081:1..146110	Yes	3.08122e-77	36 / 70 (51.4%)	48 / 70 (68.6%)	149	216	98457	98248	r1.05
	FlyBase	dyak|3L	3L:1..24197627	Yes	1.14952e-72	93 / 145 (64.1%)	112 / 145 (77.2%)	74	216	17992831	17992397	r1.05
	FlyBase	dyak|2L	2L:1..22324452	Yes	7.60847e-44	87 / 191 (45.5%)	119 / 191 (62.3%)	11	200	2414112	2413555	r1.05
	FlyBase	dere|scaffold_4784	scaffold_4784:1..25762168	Yes	8.91244e-72	127 / 210 (60.5%)	157 / 210 (74.8%)	1	210	17732891	17732271	r1.05
	FlyBase	dere|scaffold_4929	scaffold_4929:1..26641161	Yes	8.68763e-45	85 / 173 (49.1%)	112 / 173 (64.7%)	11	180	2467653	2467141	r1.06
	FlyBase	Dtak|Unplaced genomicScaffold KB461111.1	scf7180000415168	No	1.86369e-85	138/215(64%)	175 / 215 (81.4%)	1	215	20568	21212	r1.0
	FlyBase	Dtak|Unplaced genomicScaffold	scf7180000415409	No	2.79219e-72	127 / 145 (87.6%)	133 / 145 (91.7%)	1	145	410293	409859	r1.0
	FlyBase		scf7180000415409	No	2.37281e-29	61 / 70 (87.1%)	65 / 70 (92.9%)	143	212	409350	409147	r1.0
	FlyBase	Dtak|Unplaced genomicScaffold|lcl|KB460641.1	scf7180000413208	No	6.21173e-48	90 / 191 (47.1%)	122 / 191 (63.9%)	10	198	137477	136908	r1.0
	FlyBase	Dbiarm|	scf7180000396427	No	2e-157	201/216(93%)	213/216(98%)	1	216	1354454	1353807	r1.0
	FlyBase	Dbiarm	scf7180000302402	No	2.06151e-115	129 / 145 (89%)	139 / 145 (95.9%)	1	145	5007194	5007628	r1.0
	FlyBase			No	2.06151e-115	71 / 76 (93.4%)	Positives = 75 / 76 (98.7%)	141	216	5007613	5007840	r1.0
	FlyBase	Drhop|Unplaced genomicScaffold	scf7180000761302	No	4.15806e-121	204 / 210 (97.1%)	207 / 210 (98.6%)	1	210	127747	127118	r1.0
	FlyBase	Drhop|Unplaced genomicScaffold	scf7180000779279	No	4.17161e-81	136 / 211 (64.5%)	170 / 211 (80.6%)	7	216	9538	8906	r1.0
	FlyBase	Drhop|Unplaced genomicScaffold	scf7180000779970	No	2.69787e-59	108 / 206 (52.4%)	147 / 206 (71.4%)	11	215	94326	93724	r1.0
	FlyBase	Dele|Unplaced genomicScaffold	scf7180000491273	No	3.96496e-62	112 / 201 (55.7%)	149 / 201 (74.1%)	11	210	807346	807942	r1.0
	FlyBase	Deug|Unplaced genomicScaffold	scf7180000409554	No	9.43113e-55	100 / 181 (55.2%)	129 / 181 (71.3%)	8	187	3703755	3704291	r1.0
	FlyBase	Deug|Unplaced genomicScaffold	scf7180000408844	No	6.75728e-25	50 / 82 (61%)	63 / 82 (76.8%)	6	87	202042	201797	r1.0
	FlyBase	Deug|Unplaced genomicScaffold		No	1.95256e-19	52 / 121 (43%)	72 / 121 (59.5%	85	201	201849	201496	r1.0
	FlyBase	Dfic|Unplaced genomicScaffold	scf7180000453842	No	1.19609e-124	209 / 216 (96.8%)	215 / 216 (99.5%)	1	216	1183468	1184115	r1.0
	FlyBase	Dfic|Unplaced genomicScaffold	scf7180000454044	No	2e-158	206 / 216 (95.4%)	212 / 216 (98.1%)	1	216	398663	399310	r1.0
	FlyBase	Dkik|Unplaced genomicScaffold	scf7180000302634	No	2.80271e-35	70 / 128 (54.7%)	81 / 128 (63.3%)	19	145	529460	529807	r1.0
	FlyBase	Dkik|Unplaced genomicScaffold		No	2.80271e-35	23 / 41 (56.1%)	28 / 41 (68.3%)	170	209	529917	530039	r1.0
	NCBI	Sequence ID: XM_017177386.1	LOC108082090	No	3e-46	83/209(40%)	121/209(57%)	8	215	28	597
	NCBI	Sequence ID: XM_017173662.1	LOC108079355	No	1e-28	65/176(37%)	96/176(54%)	6	179	428	904
	FlyBase	Dana|scaffold_12943	scaffold_12943:1..5039921	Yes	9.14347e-105	174 / 210 (82.9%)	194 / 210 (92.4%)	1	210	3460108	3460737	r1.05
	FlyBase	Dbip|Unplaced genomicScaffold	scf7180000396427	No	1.3814e-125	212 / 216 (98.1%)	214 / 216 (99.1%)	1	216	1354454	1353807	r1.0
	FlyBase	Dbip|Unplaced genomicScaffold	scf7180000396433	No	9.42305e-64	109 / 148 (73.6%)	127 / 148 (85.8%)	67	214	352964	353407	r1.0
	FlyBase	dpse|4_group4	4_group4:1..6594820	Yes	8.98524e-46	96 / 193 (49.7%)	127 / 193 (65.8%)	10	201	3164146	3163586	r3.04
	FlyBase	dper|scaffold_10	scaffold_10:1..3432795	Yes	1.53896e-45	95 / 194 (49%)	127 / 194 (65.5%)	10	202	2174557	2173994	r1.3
	FlyBase	Dmir| strain MSH22 chromosome 4	Chr 4	No	5.76883e-48	102 / 207 (49.3%)	133 / 207 (64.3%)	10	215	3524849	3525451	r1.0
	FlyBase	dwil|scf2_1100000004585	scf2_1100000004585:1..8906247	Yes	7.38452e-99	166 / 210 (79%)	190 / 210 (90.5%)	7	216	7110884	7111513	r1.05
	FlyBase	dwil|scf2_1100000004521	scf2_1100000004521:1..12563649	Yes	3.59323e-51	91 / 175 (52%)	121 / 175 (69.1%)	12	186	8602852	8603367	r1.05
	FlyBase	dmoj|scaffold_6540	scaffold_6540:1..34148556	Yes	9.93381e-80	150 / 262 (57.3%)	179 / 262 (68.3%)	1	204	7014889	7015671	r1.04
	FlyBase	dvir|scaffold_12855	scaffold_12855:1..10161210	Yes	2.67312e-64	110 / 152 (72.4%)	133 / 152 (87.5%)	5	156	6639654	6640109	r1.06
	FlyBase	dvir|scaffold_12855			6.18441e-20	46 / 71 (64.8%)	54 / 71 (76.1%)	146	216	6640488	6640697	r1.06
	FlyBase	Dalb|		No	-	-	-	-	-	-	-	-
	FlyBase	dgri|scaffold_15110	scaffold_15110:1..24565398	Yes	3.4911e-118	198 / 216 (91.7%)	209 / 216 (96.8%)	1	216	7262918	7263565	r1.05
Glossina morsitans (Tsetse fly)	FlyBase	emb|CCAG010005519.1	contig ctg10005519		4.97494e-112	182 / 215 (84.7%)	203 / 215 (94.4%)	1	215	33546	32902	r1.0
Aedes aegypti	FlyBase	AAGE02022265.1	supercont1.654	No	7.91945e-34	59 / 124 (47.6%)	67 / 124 (54%)	9	121	567036	566734	r1.0
Aedes aegypti	FlyBase				7.91945e-34	50 / 90 (55.6%)	57 / 90 (63.3%)	123	212	566731	566480	r1.0

## Sheet: Nup93
Query	Database	Species|Chr	Location	Genome annotated	Expect	Identities	Positives	Query beg.	Query end	Subj. beg.	Subj. end	Release
Dmel 11092- Nup93-1-PA	FlyBase	dmel|3R	3R:1..32079331	Yes	1.52307e-180	210 / 471 (44.6%)	296 / 471 (62.8%)	115	581	14897834	14896488	r6.33
	FlyBase					85 / 233 (36.5%	140 / 233 (60.1%)	591	823	14896395	14895727
	FlyBase					43 / 62 (69.4%)	56 / 62 (90.3%)	54	115	14898070	14897885
	FlyBase					30 / 54 (55.6%)	39 / 54 (72.2%)	1	54	14898287	14898126
	FlyBase	dsim|Scf_3R	Scf_3R:1..27160941	Yes	0	211 / 473 (44.6%)	296 / 473 (62.6%)	115	581	10486145	10487491	r2.02
	FlyBase					90 / 233 (38.6%)	140 / 233 (60.1%)	591	823	10487583	10488251
	FlyBase					44 / 69 (63.8%)	59 / 69 (85.5%)	54	122	10485909	10486115
	FlyBase					31 / 54 (57.4%)	40 / 54 (74.1%)	1	54	10485692	10485853
	FlyBase	dsec|scaffold_0	scaffold_0:1..21120651	Yes	0	211 / 471 (44.8%)	295 / 471 (62.6%)	115	581	11211650	11212996	r1.3
	FlyBase					88 / 233 (37.8%)	139 / 233 (59.7%)	591	823	11213088	11213750
	FlyBase					43 / 62 (69.4%)	57 / 62 (91.9%)	54	115	11211414	11211599
	FlyBase					31 / 54 (57.4%)	40 / 54 (74.1%)	1	54	11211197	11211358
	FlyBase	Dyak|3R	3R:1..28832112	Yes	1.65884e-151	299 / 734 (40.7%)	442 / 734 (60.2%)	115	823	15704264	15706369	r1.05
	FlyBase				6.293e-36	50 / 77 (64.9%)	65 / 77 (84.4%)	54	127	15704028	15704258
	FlyBase				6.293e-36	33 / 54 (61.1%)	40 / 54 (74.1%)	1	54	15703811	15703972
	FlyBase	dere	scaffold_4770:1..17746568	Yes	2.9926e-152	210 / 471 (44.6%)	298 / 471 (63.3%)	115	581	10259660	10258314	r1.05
	FlyBase				2.9926e-152	90 / 233 (38.6%)	143 / 233 (61.4%)	591	823	10258222	10257554
	FlyBase				6.74036e-35	49 / 77 (63.6%)	63 / 77 (81.8%)	54	127	10259896	10259666
	FlyBase				6.74036e-35	33 / 54 (61.1%)	40 / 54 (74.1%)	1	54	10260117	10259956
	FlyBase	Dtak| unplaced genomic scaffold	scf7180000415397	Yes	1.94807e-117	262 / 654 (40.1%)	374 / 654 (57.2%)	1	602	182033	183922	r1.0
	FlyBase		scf7180000415397		5.02803e-41	88 / 231 (38.1%)	138 / 231 (59.7%)	593	823	184583	185245	r1.0
	FlyBase	Dbiarm|Unplaced genomicScaffold	scf7180000302402	Yes	0	212 / 475 (44.6%)	297 / 475 (62.5%)	111	581	3689841	3688483	r1.0
	FlyBase					90 / 235 (38.3%)	138 / 235 (58.7%)	589	823	3688396	3687722
	FlyBase					77 / 135 (57%)	96 / 135 (71.1%)	1	115	3690292	3689888
	FlyBase	Drhoplaloa	Contig26693	Yes	0	380/888(43%)	546/888(61%)	1	823	31680	29116	-
	FlyBase	Delegans|unplaced genomic scaffold	scf7180000486474	Yes	0	303 / 736 (41.2%)	445 / 736 (60.5%)	115	823	1275004	1276428	r1.0
	FlyBase					76 / 135 (56.3%)	95 / 135 (70.4%)	1	115	1273859	1274263
	FlyBase	Deugracilis| unplaced genomic scaffold	scf7180000409794	Yes	0	253 / 550 (46%)	355 / 550 (64.5%)	55	581	300487	302067	r1.0
	FlyBase					90 / 233 (38.6%)	138 / 233 (59.2%)	591	823	302159	302827
	FlyBase					33 / 54 (61.1%)	41 / 54 (75.9%)	1	54	300266	300427
	FlyBase	Dficusphila|Unplaced genomic scafold	scf7180000454104	Yes	0	286 / 623 (45.9%)	398 / 623 (63.9%)	1	581	418717	418328	r1.0
	FlyBase					89 / 233 (38.2%)	140 / 233 (60.1%)	591	823	646802	647470
	FlyBase	Dkikkawai |unplaced genomic scaffold		Yes	0	445/820(54%)	601/820(73%)	1	819	31611	29194
	FlyBase	Dkikkawai |unplaced genomic scaffold	scf7180000302707	Yes	3.77491e-142	214 / 472 (45.3%)	295 / 472 (62.5%)	115	582	83452	84795	r1.0
	FlyBase					45 / 64 (70.3%)	57 / 64 (89.1%)	55	117	83210	83401
	FlyBase					33 / 54 (61.1%)	40 / 54 (74.1%)	1	54	82989	83150
	FlyBase				1.69786e-41	89 / 234 (38%)	147 / 234 (62.8%)	591	823	85104	85775
	FlyBase	dana| scaffold_12911	scaffold_12911:1..5364042	Yes	2.04708e-173	302 / 763 (39.6%)	441 / 763 (57.8%)	115	823	2134355	2136532	1.05
	FlyBase		scaffold_12911:1..5364042			44 / 69 (63.8%)	58 / 69 (84.1%)	48	115	2134096	2134302
	FlyBase		scaffold_12911:1..5364042			30 / 56 (53.6%)	39 / 56 (69.6%)	1	54	2133897	2134064
	FlyBase	Dbipectinata|Unplaced genomic scafold	scf7180000396714	Yes	3.07939e-135	291 / 793 (36.7%)	437 / 793 (55.1%)	101	823	945379	943103	r1.0
	FlyBase				4.24998e-31	73 / 134 (54.5%)	94 / 134 (70.1%)	1	115	945774	945373
	FlyBase	dpse|2	2:1..30819483	Yes	1.43899e-174	340 / 824 (41.3%)	496 / 824 (60.2%)	55	823	25899207	25896844	r3.04
	FlyBase					22 / 46 (47.8%)	28 / 46 (60.9%)	1	54	25899424	25899263
	FlyBase	dper|scaffold_6	scaffold_6:1..6141320	Yes	8.09984e-172	337 / 824 (40.9%)	492 / 824 (59.7%)	55	823	1054829	1057192	r1.3
	FlyBase					32 / 54 (59.3%)	39 / 54 (72.2%)	1	54	1054612	1054773
	FlyBase	Dmir| chromosome 2	chromosome 2	Yes	2.88448e-107	162 / 398 (40.7%)	236 / 398 (59.3%)	255	624	5181588	5180461	r1.0
	FlyBase					24 / 46 (52.2%)	31 / 46 (67.4%)	631	823	5180444	5179890
	FlyBase				3.0513e-63	22 / 34 (64.7%)	25 / 34 (73.5%)	115	328	5182261	5181650
	FlyBase					44 / 62 (71%)	56 / 62 (90.3%)	55	115	5182506	5182321
	FlyBase					32 / 54 (59.3%)	37 / 54 (68.5%)	1	54	5182724	5182563
	FlyBase	dwil|scf2_1100000004921	scf2_1100000004921:1..4707319	Yes	0	303 / 648 (46.8%)	405 / 648 (62.5%)	1	597	3630500	3632362	r1.05
	FlyBase					89 / 232 (38.4%)	136 / 232 (58.6%)	591	822	3632425	3633084
	FlyBase	dmoj|scaffold_6540	scaffold_6540:1..34148556	Yes	1.25301e-132	244 / 552 (44.2%)	336 / 552 (60.9%)	52	581	12963636	12965228	r1.04
	FlyBase				1.25301e-132	28 / 54 (51.9%)	42 / 54 (77.8%)	1	54	12963424	12963582
	FlyBase				2.08402e-32	81 / 233 (34.8%)	136 / 233 (58.4%)	593	823	12965496	12966158
	FlyBase	dvir|scaffold_13047	scaffold_13047:1..19223366	Yes	6.82635e-178	215 / 477 (45.1%)	296 / 477 (62.1%)	115	587	16656319	16657683	r1.06
	FlyBase					78 / 225 (34.7%)	129 / 225 (57.3%)	587	805	16657733	16658383
	FlyBase					41 / 62 (66.1%)	53 / 62 (85.5%)	55	115	16656074	16656259
	FlyBase					34 / 57 (59.6%)	44 / 57 (77.2%)	1	57	16655856	16656023
	FlyBase	Dalbomicans| unplaced genomic scaffold	Dalb_scaffold_53912	Yes	0	221 / 480 (46%)	306 / 480 (63.7%)	115	589	28673	30037	r1.0
	FlyBase					93 / 233 (39.9%)	138 / 233 (59.2%)	591	823	30114	30779
	FlyBase					39 / 64 (60.9%)	52 / 64 (81.2%)	55	117	28425	28616
	FlyBase					30 / 54 (55.6%)	41 / 54 (75.9%)	1	54	28211	28369
		Dalbomicans	LOC117565303	Yes	306/832(37%)	306/832(37%)	484/832(58%)	3	823	124	2493
	FlyBase	dgri| scaffold_14906	scaffold_14906:1..14172833	Yes	3.70119e-131	247 / 551 (44.8%)	333 / 551 (60.4%)	55	581	3073895	3075487	r1.05
	FlyBase					32 / 58 (55.2%)	42 / 58 (72.4%)	1	58	3073677	3073847
	FlyBase				1.60227e-39	92 / 233 (39.5%)	139 / 233 (59.7%)	593	823	3075722	3076372
Glossina morsitans morsitans (Tsetse fly)	FlyBase	gi|594150724|emb|CCAG010023846.1	contig ctg10023846	No	0	375 / 827 (45.3%)	538 / 827 (65.1%)	1	823	28469	26043	r1.0

## Sheet: Nxt-1
Query	Database	Species|Chr	Location	Genome annotated	Gene name	Expect	Identities	Positives	Query beg.	Query end	Subj. beg.	Subj. end	Release
Dmel Nxt-1(CG12752) PA	FlyBase	Drhop|Unplaced genomicScaffold	scf7180000779514	Yes	Nxt-like-1	1.08046e-45	86 / 149 (57.7%)	105 / 149 (70.5%)	4	132	98194	97748	r1.0
	FlyBase	Deug|Unplaced genomicScaffold	scf7180000408744	Yes	Nxt-like-1	2.77584e-33	60 / 101 (59.4%)	72 / 101 (71.3%)	32	132	107570	107872	r1.0
							12 / 29 (41.4%)	16 / 29 (55.2%)	4	32	107427	107513
	FlyBase	Dvir|scaffold_12928	scaffold_12928:1..7717345	Yes	Nxt-like-2	7.1772e-43	59 / 100 (59%)	82 / 100 (82%)	33	132	6414545	6414844	r1.06
							21 / 29 (72.4%)	26 / 29 (89.7%)	4	32	6414384	6414470
	FlyBase	Dgri|scaffold_15110	scaffold_15110:1..24565398	Yes	Nxt-like-3	5.14389e-52	87 / 132 (65.9%)	110 / 132 (83.3%)	1	132	3806350	3805955	r1.05
Aedes aegypti	FlyBase		supercont1.654			7.91945e-34	99/119(83%)	107/119(89%)	21	139	7	363	r1.0

## Sheet: αKap1
Query	Database	Species|Chr	Location	Genome annotated	Gene name by NCBI	Gene name	Expect	Identities	Positives	Query beg.	Query end	Subj. beg.	Subj. end	Mode of Duplication
Dmel_aKap1	NCBI	Drhop| XM_017132964.1	LOC108051023	Yes	Importin-α5-like	αKap7	0	355/544(65%)	424/544(77%)	1	543	202	1788	DNA Duplication
	NCBI	Dele| XM_017261023.1	LOC108138676	Yes	Importin-α5-like	αKap7	0	352/545(65%)	410/545(75%)	1	543	70	1605	DNA Duplication
	NCBI	Dwill| XM_023178550.1	LOC111519174	Yes	Importin-α5-like	αKap7	1e-79	111/200(56%)	153/200(76%)	344	543	3	602	Pseudogenes (Premature stop codon)
Aedes aegypti	NCBI	Aedes aegypti	LOC5574064	Yes	Importin-α6	αKap1	0	345/547(63%)	410/547(74%)	2	543	146	1699	DNA Duplication
Anopheles gambiae	FlyBase	Anopheles gambiae	2L	Yes		αKap1	6.64368e-87	116 / 204 (56.9%)	138 / 204 (67.6%)					DNA Duplicate

## Sheet: αKap2 
Query	Database	Species|Chr	Location	Genome annotated	Gene name by NCBI	Gene name	Expect	Identities	Positives	Query beg.	Query end	Subj. beg.	Subj. end	Mode of Duplication
Dmel_aKap2	NCBI	Deug| XM_017221465.1	LOC108111855	Yes	Importin-α-like	αKap2D	1e-142	218/392(56%)	288/392(73%)	1	391	646	1821	Retroduplicate
	NCBI	Dana|XM_032452203.1	LOC6504407	Yes	Importin-α	αKap2B	8e-151	247/603(41%)	360/603(59%)	1	522	311	2116	Retroduplicate
	NCBI	Dwill| XM_002074696.3	LOC6652440	Yes	Importin-α	αKap2E	0	271/471(58%)	349/471(74%)	19	486	71	1465	Retroduplicate
	NCBI	Dwill| XM_002074828.3	LOC6652143	Yes	Importin-α	αKap2F	5e-115	202/467(43%)	290/467(62%)	27	490	78	1370	Retroduplicate
	NCBI	Dwill| XM_015178626.2	LOC26529034	Yes	Importin-α	αKap2G	6e-92	174/432(40%)	262/432(60%)	56	486	43	1329	Retroduplicate
	NCBI	Dvir| XM_032433312.1	LOC6636616	Yes	Importin-α	αKap2C	0	479/524(91%)	504/524(96%)	1	522	97	1665	Partial Retroduplicate
	NCBI	Dgrim| XM_001986922.2	LOC6559418	Yes	Importin-α	αKap2A	0	282/449(63%)	343/449(76%)	74	522	274	1599	Retroduplicate
	NCBI	Dgrim| XM_001988272.2	LOC6562044	Yes	Importin-α	αKap2H	1e-174	275/417(66%)	328/417(78%)	57	472	24	1271	DNA Duplicate
Aedes aegypti	FlyBase	Aedes aegypti	LOC5577048	Yes	Importin-α	αKap2	0	328/519(63%)	415/519(79%)	7	522	293	1837	Retroduplicate
Anopheles gambiae	FlyBase	Anopheles gambiae	3R	Yes		αKap2	4.44599e-175	297 / 487 (61%)	374 / 487 (76.8%)	24	508	43352073	43353527	Retroduplicate

## Sheet: αKap3
Query	Database	Species|Chr	Location	Genome annotated	Gene name by NCBI	Gene name	Expect	Identities	Positives	Query beg.	Query end	Subj. beg.	Subj. end	Mode of Duplication
Dmel_aKap3	NCBI	Drhop| XM_017125897.1	LOC108046290	Yes	Importin-α4	αKap4	9e-53	101/210(48%)	135/210(64%)	274	482	689	1318	Partial retroduplication
							2e-33	95/323(29%)	162/323(50%)	10	329	203	1102
	NCBI	Dfic| XM_017193168.1	LOC108093205	Yes	Importin-α4	αKap4	2e-75	169/494(34%)	267/494(54%)	7	500	68	1477	Partial retroduplication
	NCBI	Dmel| NM_139750.2		Yes	Importin-α4	αKap4	4e-82	159/390(41%)	238/390(61%)	92	480	203	1366	Partial retroduplication	(Phadnis, et al. 2012)
	NCBI	Dsim| JQ173086.1		Yes	Importin-α4	αKap4	4e-75	157/393(40%)	231/393(58%)	92	483	133	1305	Partial retroduplication	(Phadnis, et al. 2012)
	NCBI	Dsec| 3R	LOC6610947	Yes	Importin-α4	αKap4	2e-73	157/393(40%)	230/393(58%)	92	483	286	1458	Partial retroduplication	(Phadnis, et al. 2012)
	NCBI	Dyak| 3R	GE20518	Yes	Importin-α4	αKap4	3e-86	157/391(40%)	236/391(60%)	92	482	133	1299	Partial retroduplication	(Phadnis, et al. 2012)
	NCBI	Dere| JQ173093.1	LOC6545099	Yes	Importin-α4	αKap4	6e-88	163/409(40%)	250/409(61%)					Partial retroduplication	(Phadnis, et al. 2012)
Query	Database	Species|Chr	Location	Genome annotated	Gene name by NCBI	Gene name	Expect	Identities	Positives	Query beg.	Query end	Subj. beg.	Subj. end	Mode of Duplication
Dmel_aKap3	NCBI	Dtak| XM_017140526.1	LOC108056655	Yes	Importin-α3-like	αKap6	1e-145	224/405(55%)	285/405(70%)	78	482	135	1346	Partial retroduplication
	NCBI	Dbiarm| XM_017109587.1	LOC108034648	Yes	Importin-α3-like	αKap6	4e-142	232/431(54%)	303/431(70%)	54	483	109	1395	Partial retroduplication
	NCBI	Drhop| XM_017134021.1	LOC108051802	Yes	Importin-α3-like	αKap6	7e-162	271/479(57%)	326/479(68%)	7	483	95	1492	Partial retroduplication
	NCBI	Dele| XM_017278131.1	LOC108150161	Yes	Importin-α3-like	αKap6	6e-153	227/406(56%)	295/406(72%)	78	483	135	1346	Partial retroduplication
	NCBI	Deug| XM_017224687.1	LOC108113971	Yes	Importin-α3-like	αKap6	3e-111	189/404(47%)	255/404(63%)	80	483	219	1358	Partial retroduplication
	NCBI	Dfic| XM_017188037.1	LOC108089690	Yes	Importin-α3-like	αKap6	5e-134	215/405(53%)	276/405(68%)	81	485	274	1476	Partial retroduplication
Aedes aegypti	FlyBase	Aedes aegypti	LOC5575103	Yes	Importin-α3	αKap3	0	383/517(74%)	450/517(87%)	1	514	378	1925	Partial retroduplication
Anopheles gambiae	FlyBase	Anopheles gambiae	2R	Yes		αKap3	0	363 / 523 (69.4%)	404 / 523 (77.2%)	21	483	2177805	2179370	Partial retroduplication

## Sheet: αKap5
Query	Database	Species|Chr	Location	Genome annotated	Gene name	Expect	Identities	Positives	Query beg.	Query end	Subj. beg.	Subj. end	Mode of Duplication
Deug- αKap5	NCBI	Dtak| XM_017148512.1	LOC108062019	Yes	αKap5	0	280/443(63%)	350/443(79%)	1	443	70	1395	Retroduplicate
	NCBI	Dbiarm| XM_017100945.1	LOC108028926	Yes	αKap5	1e-173	260/432(60%)	324/432(75%)	1	432	111	1406	Retroduplicate
	NCBI	Dmir| XM_033392804.1	LOC108163341	Yes	αKap5	7e-96	172/446(39%)	269/446(60%)	1	443	236	1570	Retroduplicate
	NCBI	Dalb| 2L	LOC117565775	Yes	αKap5	8e-97	190/423(45%)	267/423(63%)	12	431	90	1349	Retroduplicate
	NCBI	Dana| XM_001962595.3	LOC6497170	Yes	αKap5	5e-160	247/443(56%)	321/443(72%)	2	443	273	1598	Retroduplicate	(Phadnis, et al. 2012)
	NCBI	Dbipec| XM_017243369.1	LOC108126697	Yes	αKap5	1e-158	241/443(54%)	318/443(71%)	2	443	146	1471	Retroduplicate	(Phadnis, et al. 2012)
	NCBI	Dpseudo| XM_015179925.1		Yes	αKap5	1e-104	182/446(41%)	278/446(62%)	1	443	140	1474	Retroduplicate	(Phadnis, et al. 2012)
	NCBI	Dper| XM_002018827.2	LOC6593409	Yes	αKap5	5e-103	180/446(40%)	277/446(62%)	1	443	198	1532	Retroduplicate	(Phadnis, et al. 2012)
	NCBI	Dwill| XM_002066465.3	LOC6643478	Yes	αKap5	2e-116	197/436(45%)	282/436(64%)	9	442	31	1323	Retroduplicate	(Phadnis, et al. 2012)
	NCBI	Dmoj| XM_032729177.1	LOC6576335	Yes	αKap5	2e-116	198/435(46%)	280/435(64%)	1	431	113	1411	Pseudogene	(Phadnis, et al. 2012)
	NCBI	Dvir| XM_002051452.3	LOC6628493	Yes	αKap5	2e-108	199/435(46%)	283/435(65%)	1	431	198	1496	Retroduplicate	(Phadnis, et al. 2012)
Query	Database	Species|Chr	Location	Genome annotated	Gene name	Expect	Identities	Positives	Query beg.	Query end	Subj. beg.	Subj. end	Mode of Duplication
Deug- αKap5	NCBI	Dpseudo| XM_015179925.1	LOC6903455	Yes	αKap5B	2e-103	180/446(40%)	278/446(62%)	1	443	168	1502	Tandem-Retroduplicate	(Phadnis, et al. 2012)

## Sheet: e(y)2
Query	Database	Species|Chr	Location	Genome annotated	Gene name	Expect	Identities	Positives	Query beg.	Query end	Subj. beg.	Subj. end
Dmel e(y)2 (CG15191)- PA	NCBI	Dmel	3R	Yes	e(y)2b	1e-17	32/77(42%)	55/77(71%)	11	87	138	365
	NCBI	Dsim	LOC6727039	Yes		3e-15	33/77(43%)	53/77(68%)	11	87	170	397
	NCBI	Dsec	LOC6614196	Yes		1e-16	32/77(42%)	53/77(68%)	11	87	248	475
	NCBI	Dyak	LOC6536098	Yes		3e-18	37/81(46%)	51/81(62%)	7	87	161	400
	NCBI	Dere	LOC6553056	Yes		7e-18	38/81(47%)	51/81(62%)	7	87	211	450
	NCBI	Dtak	LOC108063276	Yes		8e-18	35/81(43%)	54/81(66%)	7	87	167	406
	NCBI	Dbiarm	LOC108027183	Yes		1e-18	36/80(45%)	53/80(66%)	8	87	156	392
	NCBI	Drhoplaloa	LOC108041220	Yes		1e-18	37/86(43%)	54/86(62%)	2	87	167	421
	NCBI	Delegans	LOC108141035	Yes		5e-16	32/86(37%)	52/86(60%)	2	87	120	374
	NCBI	Deugracilis	LOC108116202	Yes		4e-17	34/73(47%)	48/73(65%)	15	87	180	395
	NCBI	Dficusphila	LOC108098439	Yes		3e-16	33/86(38%)	54/86(62%)	2	87	122	376
	NCBI	Dkikkawai	LOC108081021	Yes		2e-13	28/72(39%)	45/72(62%)	16	87	205	417
	NCBI	Dana		Yes
	NCBI	Dbipectinata		Yes
	NCBI	Dpse	LOC4802914	Yes		3e-14	32/69(46%)	47/69(68%)	20	87	209	415
	NCBI	Dper	LOC6594630	Yes		3e-13	30/69(43%)	47/69(68%)	20	87	114	320
	NCBI	Dmir	LOC108155083	Yes		4e-13	30/69(43%)	46/69(66%)	20	87	228	434
	NCBI	Dwil	LOC6647810	Yes		1e-14	33/81(41%)	50/81(61%)	7	87	205	444
	NCBI	Dmoj	LOC6573376	Yes		7e-13	27/74(36%)	48/74(64%)	14	87	161	379
	NCBI	Dvir	LOC6636707	Yes		1e-13	30/58(52%)	41/58(70%)	30	87	189	359
	NCBI	Dalbomicans	LOC117575499	Yes		8e-16	35/78(45%)	50/78(64%)	10	87	186	416
	NCBI	Dgri	LOC6563983	Yes		8e-17	35/84(42%)	53/84(63%)	4	87	65	313
No duplication outside Drosophila is found

## Sheet: Tnpo (βKap2)
Query	Database	Species|Chr	Location	Genome annotated	Gene name	Expect	Identities	Positives	Query beg.	Query end	Subj. beg.	Subj. end	Mode of Duplication
Dmel Tnpo (CG7398)- PA	NCBI	Dmel	3L	Yes	CG8219	0.0	611/893(68%)	708/893(79%)	1	893	68	2620	DNA Duplication
	NCBI	Dsim	LOC6737001	Yes		0.0	626/893(70%)	722/893(80%)	1	893	118	2733	DNA Duplication
	NCBI	Dsec	-	Yes		-	-	-	-	-	-	-
	NCBI	Dyak	LOC6533186	Yes		0.0	685/893(77%)	756/893(84%)	1	893	770	3400	DNA Duplication
	NCBI	Dere	LOC6545211	Yes		0.0	696/893(78%)	768/893(86%)	1	893	334	2964	DNA Duplication
	NCBI	Dtak	-	Yes		-	-	-	-	-	-	-	DNA Duplication
	NCBI	Dbiarm	LOC108028277	Yes		0.0	671/893(75%)	764/893(85%)	1	893	87	2720	DNA Duplication
	NCBI	Drhoplaloa	-	Yes		-	-	-	-	-	-	-	DNA Duplication
	NCBI	Dele	LOC108142179	Yes		0.0	369/448(82%)	397/448(88%)	1	448	160	1488	DNA Duplication
						9e-165	232/266(87%)	246/266(92%)	628	893	1483	2280
	NCBI	Deug	LOC108107533	Yes		0.0	452/545(83%)	501/545(91%)	1	545	34	1659	DNA Duplication
No duplication outside Drosophila is found
