# Supplementary material for: Nuclear transport genes recurrently duplicate by means of RNA intermediates in Drosophila but not in other insects
Source: BMC Genomics. 2021 Dec 5;22:876. doi: 10.1186/s12864-021-08170-4 (PMC8645118; doi:10.1186/s12864-021-08170-4)
Supplement: Supplementary file 4 — Additional file 4. [file 12864_2021_8170_MOESM4_ESM.xlsx]

## Sheet: Ntf-2
		Ntf-2 (CG1740)	Ntf-2r(1) (CG10174)	Ntf-2r(2)	Ntf-2r(3)	Ntf-2r(4)	Ntf-2r(5)	Ntf-2r(6)
	D. melanogaster	Present	+ (87.69%)	Absent	-	-	-	-
	D. simulans	Present	+ (88.4%)	Absent	-	-	-	-
	D. sechelia	Present	+ (86.15%)	Absent	-	-	-	-
	D. yakuba	Present	-	Absent	-	-	-	-
	D. erecta	Present	-	Absent	-	-	-	-
	D. takahashii	Present	-	Absent	-	-	-	-
	D. biarmipes	Present	-	+ (52.34%)	-	-	-	-
	D. rhopaloa	Present	-	+ (54.61%)	-	-	-	-
	D. elegans	Present	-	Absent	-	-	-	-
	D. eugracilis	Present	-	Absent	-	-	-	-
	D. ficusphila	Present	-	Absent	+ (97.69%)	-	-	-
	D. kikkawai	Present	-	Absent	-	-	-	-
	D. ananassae	Present	-	+ (50.39%)	-	+ (59.09%)	-	-
	D. bipectinata	Present	-	+ (44.09%)	-	-	-	-
	D. pseudoobscura	Present	-	-	-	-	+ (58.46%)	-
	D. persimilis	Present	-	-	-	-	+ (60%)	-
	D. miranda	Present	-	-	-	-	+ (60.76%)	-
	D. willistoni	Present	-	-	-	-	-	-
	D. mojavensis	Present	-	-	-	-	-	-
	D. virilis	Present	-	-	-	-	-	-
	D. albomicans	Present	-	-	-	-	-	-
	D. grimshawi	Present	-	-	-	-	-	+ (87.69%)
	Absent means not found in the current assembly
	Percentages indicate protein identity to the parental gene
	Duplications shown in blue were identified in previous studiess
	Orange colour indicates DNA-mediated duplications.
	+ indicates presence of corresponding gene duplicate

## Sheet: Ran
		Ran (CG1404)	Ran-like(1) (CG7815)	Ran-like(2)	Ran-like(3)	Ran-like(4)	Ran-like(5)	Ran-like(6)	Ran-like(7)	Ran-like(8)	Ran-like(9)	Ran-like(10)	Ran-like(11)	Ran-like(12)	Ran-like(13)	Pseudogenes
	D. melanogaster	Present	-	+ (57.40%)	Absent	-	-	-	-	-	-	-	-	-	-
	D. simulans	Present	-	+ (54.62%)	+ (41.90%)	-	-	-	-	-	-	-	-	-	-
	D. sechelia	Present	-	+ (54.16%)	+ (41.42%)	-	-	-	-	-	-	-	-	-	-
	D. yakuba	Present	-	ψ (47.43%)	ψ (43.37%)	-	-	-	-	-	-	-	-	-	-
	D. erecta	Present	-	+(58.79%)	+(45.36%)	-	-	-	-	-	-	-	-	-	-
	D. takahashii	Present	-	-	ψ (44.1%)	+ (63.88%)	-	-	-	-	-	-	-	-	-	ψ (86.85%)
	D. biarmipes	Present	-	-	Absent	-	+ (93.51%)	-	-	-	-	-	-	-	-	ψ (93.05%)
	D. rhopaloa	Present	-	-	+ (50.23%)	-	-	+ (98.4%)	+ (62.44%)	-	-	-	-	-	-
	D. elegans	Present	-	-	ψ (54.22%)	-	-	-	-	-	-	-	-	-	-
	D. eugracilis	Present	-	-	ψ (49.55%)	-	-	-	-	-	-	-	-	-	-	ψ (46.33%)
	D. ficusphila	Present	-	-	Absent	-	-	-	-	+ (97.68%)	+ (96.29%)	-	-	-	-
	D. kikkawai	Present	-	-	-	-	-	-	-	-	-	-	-	-	-	ψ (35.61%)	ψ (32.64%)
	D. ananassae	Present	-	-	-	-	-	-	-	-	-	+ (81.48%)	-	-	-
	D. bipectinata	Present	-	-	-	-	-	-	-	-	-	ψ (72.37%)	+ (99.07%)	-	-
	D. pseudoobscura	Present	+ (41.96%)	-	-	-	-	-	-	-	-	-	-	-	-
	D. persimilis	Present	+ (41.51%)	-	-	-	-	-	-	-	-	-	-	-	-
	D. miranda	Present	+ (43.24%)	-	-	-	-	-	-	-	-	-	-	-	-
	D. willistoni	Present	-	-	-	-	-	-	-	-	-	-	-	-	-	ψ (50.54%)	ψ (78.42%)
	D. mojavensis	Present	-	-	-	-	-	-	-	-	-	-	-	+ (67.43%)	-
	D. virilis	Present	-	-	-	-	-	-	-	-	-	-	-	+ (70.83%)	-
	D. albomicans	Present	-	-	-	-	-	-	-	-	-	-	-	-	-
	D. grimshawi	Present	-	-	-	-	-	-	-	-	-	-	-	-	+ (93.89%)
	Absent means not found in the current assembly
	Percentages indicate protein identity to the parental gene
	Duplications shown in blue were identified in previous studiess
	Orange colour indicates DNA-mediated duplications.
	+ indicates presence of corresponding gene duplicate
	ψ indicates pseudogene

## Sheet: Nup93
		Nup93 (CG11092)	Nup93-like(1) (CG7262)	Nup93-like (2)	Nup93-like (3)
	D. melanogaster	Present	+ (43.75%)
	D. simulans	Present	+ (43.20%)
	D. sechelia	Present	+ (43.08%)
	D. yakuba	Present	+ (45.84%)
	D. erecta	Present	+ (46.32%)
	D. takahashii	Present	+ (44.93%)
	D. biarmipes	Present	+ (45.41%)
	D. rhopaloa	Present	+ (45.26%)
	D. elegans	Present	+ (44.092%)
	D. eugracilis	Present	+ (42.71%)
	D. ficusphila	Present	+ (46.81%)
	D. kikkawai	Present	+ (45.34)	+ (53.66%)
	D. ananassae	Present	+(43.76%)
	D. bipectinata	Present	+ (45.25%)
	D. pseudoobscura	Present	+ (44.66%)
	D. persimilis	Present	+ (42.41%)
	D. miranda	Present	+ (42.58%)
	D. willistoni	Present	+ (45.26%)
	D. mojavensis	Present	+ (41.12%)
	D. virilis	Present	+ (43.48%)
	D. albomicans	Present	+ (47.12%)		+ (36.54%)
	D. grimshawi	Present	+ (42.79%)
	Percentages indicate protein identity to the parental gene
	Orange colour indicates DNA-mediated duplications.
	+ indicates presence of corresponding gene duplicate

## Sheet: Nxt-1
		Nxt1 (CG12752)	Nxt1-like(1)	Nxt1-like(2)	Nxt1-like(3)
	D. melanogaster	Present	-	-	-
	D. simulans	Present	-	-	-
	D. sechelia	Present	-	-	-
	D. yakuba	Present	-	-	-
	D. erecta	Present	-	-	-
	D. takahashii	Present	-	-	-
	D. biarmipes	Present	-	-	-
	D. rhopaloa	Present	+ (72.72%)	-	-
	D. elegans	Present	-	-	-
	D. eugracilis	Present	+ (56.81%)	-	-
	D. ficusphila	Present	-	-	-
	D. kikkawai	Present	-	-	-
	D. ananassae	Present	-	-	-
	D. bipectinata	Present	-	-	-
	D. pseudoobscura	Present	-	-	-
	D. persimilis	Present	-	-	-
	D. miranda	Present	-	-	-
	D. willistoni	Present	-	-	-
	D. mojavensis	Present	-	-	-
	D. virilis	Present	-	+ (79.85%)	-
	D. albomicans	Present	-	-	-
	D. grimshawi	Present	-	-	+ (74.62%)
	Percentages indicate protein identity to the parental gene
	Orange colour indicates DNA-mediated duplications.
	+ indicates presence of corresponding gene duplicate

## Sheet: αKaps
		αKap1 (CG8548)	αKap2 ( CG4799)	αKap3 (CG9423)	αKap4 (CG10478)	αKap5	αKap5B	αKap2A	αKap2B	αKap2C	αKap2D	αKap2E	αKap2F	αKap2G	αKap2H	αKap6	αKap7
	D. melanogaster	Present	Present	Present	+ (33.95%)
	D. simulans	Present	Present	Present	+ (34.5%)
	D. sechelia	Present	Present	Present	+ (34.93%)
	D. yakuba	Present	Present	Present	+ (34.72%)
	D. erecta	Present	Present	Present	+ (34.5%)
	D. takahashii	Present	Present	Present		+ (63.20%)										+ (53.98%)
	D. biarmipes	Present	Present	Present		+ (59.45%)										+ (53.31%)
	D. rhopaloa	Present	Present	Present	+ (34.15%)											+ (55.57%)	+ (64%)
	D. elegans	Present	Present	Present												+ (49.06%)	+ (63.03%)
	D. eugracilis	Present	Present	Present							+(54.50%) Missing IBB					+ (41.7%)
	D. ficusphila	Present	Present	Present	+ (34.14%)											+ (45.45%)
	D. kikkawai	Present	Present	Present
	D. ananassae	Present	Present	Present		+ (55.63%)			+ (41%)(IBB-Nter)
	D. bipectinata	Present	Present	Present		+ (54.27%)
	D. pseudoobscura	Present	Present	Present		+ (39.59%)	+ (39.37%)
	D. persimilis	Present	Present	Present		+ (39.37%)
	D. miranda	Present	Present	Present		+ (38.25%)
	D. willistoni	Present	Present	Present		+ (43.91%)						+(53.07%) Missing IBB	+(40.08%) Missing IBB	+(36.97%) Missing IBB			ψ (56%)
	D. mojavensis	Present	Present	Present		ψ
	D. virilis	Present	Present	Present		+ (44.07%)				+ (91%) (IBB-Nter)
	D. albomicans	Present	Present	Present		+ (42.05%)
	D. grimshawi	Present	Present	Present				+ (63%)(missing IBB)							+(64.66%) Missing IBB
					missing IBB	missing IBB	missing IBB									missing IBB	IBB
	Percentages indicate protein identity to the parental gene
	Duplications shown in blue were identified in previous studiess
	Orange colour indicates DNA-mediated duplications.
	+ indicates presence of corresponding gene duplicate
	ψ indicates pseudogene

## Sheet: e(y)2
		e(y)2 (CG15191)	e(y)2b (CG14612)
	D. melanogaster	Present	+ (34.44%)
	D. simulans	Present	+ (34.04%)
	D. sechelia	Present	+ (34.04%)
	D. yakuba	Present	+ (36.08%)
	D. erecta	Present	+ (38.54%)
	D. takahashii	Present	+ (35.05%)
	D. biarmipes	Present	+ (36.08%)
	D. rhopaloa	Present	+ (37.1%)
	D. elegans	Present	+ (32.99%)
	D. eugracilis	Present	+ (32.99%)
	D. ficusphila	Present	+ (32.99%)
	D. kikkawai	Present	+ (29.59%)
	D. ananassae	Present	+ (31.95%)
	D. bipectinata	Present	+ (29.89%)
	D. pseudoobscura	Present	+ (34.88%)
	D. persimilis	Present	+ (31.95%)
	D. miranda	Present	+ (34.88%)
	D. willistoni	Present	+ (32.38%)
	D. mojavensis	Present	+ (30.52%)
	D. virilis	Present	+ (41.05%)
	D. albomicans	Present	+ (33.67%)
	D. grimshawi	Present	+ (32.63%)
	Percentages indicate protein identity to the parental gene
	+ indicates presence of corresponding gene duplicate

## Sheet: Tnpo (βKap2)
		Tnpo (CG7398)	CG8219
	D. melanogaster	Present	+ (68.75%)
	D. simulans	Present	+ (69.98%)
	D. sechelia	Present	-
	D. yakuba	Present	+ (77.04%)
	D. erecta	Present	+ (78.72%)
	D. takahashii	Present	-
	D. biarmipes	Present	+ (76.14%)
	D. rhopaloa	Present	-
	D. elegans	Present	+ (74.43%)
	D. eugracilis	Present	+ (80.69%)
	D. ficusphila	Present	-
	D. kikkawai	Present	-
	D. ananassae	Present	-
	D. bipectinata	Present	-
	D. pseudoobscura	Present	-
	D. persimilis	Present	-
	D. miranda	Present	-
	D. willistoni	Present	-
	D. mojavensis	Present	-
	D. virilis	Present	-
	D. albomicans	Present	-
	D. grimshawi	Present	-
	Percentages indicate protein identity to the parental gene
	Orange colour indicates DNA-mediated duplications.
	+ indicates presence of corresponding gene duplicate

## Sheet: Importin-β 
		Importin-β	Apollo (CG32165)	Artemis (CG32164)	Apl-like (2)	Apl-like (3)	Apl-like (4)
	D. melanogaster	Present	Present	Present				Tandem duplication	(VanKuren and Long 2018)
	D. simulans	Present
	D. sechelia	Present
	D. yakuba	Present
	D. erecta	Present
	D. takahashii	Present
	D. biarmipes	Present
	D. rhopaloa	Present
	D. elegans	Present
	D. eugracilis	Present
	D. ficusphila	Present
	D. kikkawai	Present
	D. ananassae	Present
	D. bipectinata	Present
	D. pseudoobscura	Present			+ (92.22%)	+ (56.85%)		Retrotransposition	(VanKuren and Long 2018)
	D. persimilis	Present			+ (93.33%)			Retrotransposition	(VanKuren and Long 2018)
	D. miranda	Present
	D. willistoni	Present					+ (40.9%)	Retrotransposition	(VanKuren and Long 2018)
	D. mojavensis	Present
	D. virilis	Present
	D. albomicans	Present
	D. grimshawi	Present
	Percentages indicate protein identity to the parental gene
	Duplications shown in blue were identified in previous studiess
	Orange colour indicates DNA-mediated duplications.
	+ indicates presence of corresponding gene duplicate

## Sheet: Diptera
		Ntf-2	Ran	Importin-α	Nup93	Nxt-1	e(y)2b	Tnpo
	Glossina morsitans morsitans (Tsetse fly)	ψ	+ (85%)	-	+ (45%)	-	-	-
	Aedes aegypti (Yellow fever mosquito)	-	ψ	-	-	+ (83%)	-	-
	Anopheles gambiae (Malaria mosquito)	+ (94%)	-	-	-	-	-	-
	Percentages indicate protein identity to the parental gene
	+ indicates presence of corresponding gene duplicate
	ψ indicates pseudogene
