# Supplementary material for: Nuclear transport genes recurrently duplicate by means of RNA intermediates in Drosophila but not in other insects
Source: BMC Genomics. 2021 Dec 5;22:876. doi: 10.1186/s12864-021-08170-4 (PMC8645118; doi:10.1186/s12864-021-08170-4)
Supplement: Supplementary file 6 — Additional file 6. [file 12864_2021_8170_MOESM6_ESM.xlsx]

## Sheet: Branch Model-One Ratio
		RL1	Branch model- One Ratio	omega (dN/dS)	0.47031		Ran1	Branch model- One Ratio	omega (dN/dS)	0.0001
				lnL	-1011.54				lnL	-947.168
				np	5				np	5
			omega =1	omega (dN/dS)	1			omega =1	omega (dN/dS)	1
				lnL	-1013.02				lnL	-973.884
				np	4				np	4
				Pvalue:	0.0858436				Pvalue:	0
		RL3	Branch model- One Ratio	omega (dN/dS)	0.5177		Ran3	Branch model- One Ratio	omega (dN/dS)	0.0147
				lnL	-1133.36				lnL	-927.84
				np	5				np	5
			omega =1	omega (dN/dS)	1			omega =1	omega (dN/dS)	1
				lnL	-1137.04				lnL	-962.355
				np	4				np	4
				Pvalue:	0.00665837				Pvalue:	0
		Ntf-2r(5)	Branch model- One Ratio	omega (dN/dS)	999		Ntf-2(5)	Branch model- One Ratio	omega (dN/dS)	0.0345
				lnL	-662.432				lnL	-583.011
				np	5				np	5
			omega =1	omega (dN/dS)	1			omega =1	omega (dN/dS)	1
				lnL	-670.993				lnL	-592.925
				np	4				np	4
				Pvalue:	3.5047e-05				Pvalue:	8.472e-06
		Nup93_like	Branch model- One Ratio	omega (dN/dS)	0.0827		Nup93	Branch model- One Ratio	omega (dN/dS)	0.1281
				lnL	-23260.8				lnL	-24877.6
				np	43				np	43
			omega =1	omega (dN/dS)	1			omega =1	omega (dN/dS)	1
				lnL	-26126.6				lnL	-26937.3
				np	42				np	42
				Pvalue:	0				Pvalue:	0
		Impa6	Branch model- One Ratio	omega (dN/dS)	0.354		Impa3	Branch model- One Ratio	omega (dN/dS)	0.0224
				lnL	-6524.46				lnL	-3691.12
				np	11				np	11
			omega =1	omega (dN/dS)	1			omega =1	omega (dN/dS)	1
				lnL	-6641.05				lnL	-4125.04
				np	10				np	10
				Pvalue:	0				Pvalue:	0

## Sheet: Branch Model-Two Ratio
Duplicate	1 rate	Rate	2 rates	Parent	New gene	2deltaL~X2	d.f.	P
Nup93-2	-30557.5	0.096	-30482.3	0.1338	0.0622	150.383	1	0
Ntf2r-2	-2202.06	0.0685	-2163.22	0.0061	0.2761	77.6723	1	0
Ntf2r-5	-1045.76	0.967	-1026.12	0.0306	999	39.2719	1	0
Ran-like1	-1824.42	0.158	-1812.42	0.0001	0.4244	24.0121	1	0
Ran-like3	-1860.42	0.2738	-1841.84	0.0089	0.4993	37.158	1	0
Ran-like13	-1830.53	0.0506	-1822.94	0.005	0.0782	15.1764	1	0.0001
Impa6	-10555.9	0.1963	-10417.8	0.0242	0.3418	276.066	1	0
Gene with signifacntly higher rate shown in red

## Sheet: modENCODE Tissue Expression Dat
	modENCODE Tissue Expression Data	RPKM Expression Value (D. melanogaster)
	Tissues	Ntf-2	Ntf-2r	Ran	Ran-like	Nup-93	Nup93-like	Nxt1	αKap1	αKap2	αKap3	αKap4	e(y)2	e(y)2b	Tnpo	CG8219
	imaginal disc, larvae L3 wandering	32	69	453	20	33	21	31	45	549	115	8	30	18	23	32
	central nervous system, larvae L3	43	1	640	0	31	15	34	11	115	90	0	40	1	34	0
	central nervous system, pupae P8	18	1	188	0	7	4	11	10	10	51	0	16	1	23	0
	head, virgin 1-day female	22	1	156	0	3	2	11	9	1	60	0	10	1	16	0
	head, virgin 4-day female	18	0	144	0	4	3	7	9	2	67	0	12	0	14	0
	head, virgin 20-day female	14	0	86	0	5	5	8	15	0	68	0	12	0	12	0
	head, mated 1-day female	19	1	149	0	2	2	5	6	4	52	0	7	1	11	0
	head, mated 4-day female	14	0	155	0	3	3	6	11	0	48	0	8	0	11	0
	head, mated 20-day female	11	0	82	0	3	3	7	11	2	53	0	10	0	11	0
	head, mated 1-day male	19	0	112	0	3	3	10	10	2	67	0	13	1	17	0
	head, mated 4-day male	19	0	141	0	5	4	9	15	1	58	0	9	0	18	0
	head, mated 20-day male	23	0	142	0	8	7	14	19	3	63	0	17	1	20	0
	salivary gland, larvae L3 wandering	19	0	87	0	1	1	5	2	3	44	0	14	0	11	0
	salivary gland, white prepupae	15	3	97	2	3	2	4	7	18	143	0	22	3	22	2
	digestive system, larvae L3 wandering	27	1	197	1	10	5	19	9	17	109	0	22	0	18	0
	digestive system, 1-day adult	14	1	165	1	5	3	14	8	19	59	0	10	0	8	0
	digestive system, 4-day adult	18	1	234	0	7	4	12	10	31	61	0	10	0	13	0
	digestive system, 20-day adult	15	0	156	1	8	5	12	7	20	58	0	11	0	10	0
	fat body, larvae L3 wandering	14	1	107	0	2	2	3	3	5	37	0	6	0	4	0
	fat body, white prepupae	17	17	155	6	6	4	7	10	97	79	2	13	5	12	6
	fat body, pupae P8	30	8	256	8	6	8	3	6	75	44	4	26	5	9	1
	carcass, larvae L3 wandering	32	1	344	0	25	12	26	12	92	96	0	28	0	29	0
	carcass, 1-day adult	17	0	134	0	4	3	7	7	12	52	0	8	0	12	0
	carcass, 4-day adult	17	1	207	0	6	4	7	10	30	63	0	11	0	12	0
	carcass, 20-day adult	16	1	142	0	7	5	12	11	25	69	0	12	0	11	0
	ovary, virgin 4-day female	59	0	985	0	85	25	88	41	572	217	0	33	0	94	0
	ovary, mated 4-day female	74	1	1172	0	63	19	74	30	489	180	0	34	0	74	0
	testis, mated 4-day male	11	101	419	49	11	29	5	50	1067	93	31	33	47	5	52
	accessory gland, mated 4-day male	15	29	313	12	7	6	9	12	261	65	6	30	8	8	1

## Sheet: Total duplicates
	Species	Total	Ntf-2	Ran	Importin-α	Nup93	Nxt-1	e(y)2	Tnpo	Importin-β
	D. melanogaster	7	1	1	1	1	0	1	1	1
	D. simulans	7	1	2	1	1	0	1	1	0
	D. sechellia	6	1	2	1	1	0	1	0	0
	D. yakuba	4	0	0	1	1	0	1	1	0
	D. erecta	6	0	2	1	1	0	1	1	0
	D. takahashi	5	0	1	2	1	0	1	0	0
	D. biarmipes	7	1	1	2	1	0	1	1	0
	D. rhopaloa	10	1	3	3	1	1	1	0	0
	D. elegans	5	0	0	2	1	0	1	1	0
	D. eugracilis	5	0	0	2	1	0	1	1	0
	D. ficusphila	6	1	2	1	1	0	1	0	0
	D. kikkawai	3	0	0	0	2	0	1	0	0
	D. ananassae	6	2	1	2	1	0	1	0	0
	D. bipectinata	3	1	1	0	1	0	1	0	0
	D. pseudoobscura	7	1	1	2	1	0	1	0	1
	D. persimilis	6	1	1	1	1	0	1	0	1
	D. miranda	5	1	1	1	1	0	1	0	0
	D. willistoni	7	0	0	4	1	0	1	0	1
	D. mojavensis	3	0	1	0	1	0	1	0	0
	D. virilis	6	0	1	2	1	1	1	0	0
	D. albomicans	5	0	0	1	2	1	1	0	0
	D. grimshawi	6	1	1	2	1	0	1	0	0
	Glossina morsitans morsitans	2	0	1	0	1	0	0	0	0
	Aedes aegypti	1	0	0	0	0	1	0	0	0
	Anopheles gambiae	1	1	0	0	0	0	0	0	0

## Sheet: Average of young duplicates
	Ntf-2	Ran	Importin-α	Nup93	Nxt-1	e(y)2	Tnpo
	5/22=23% vs. 1/29=3%	7/22=31% vs. 1/29=3%	1/22=4% vs. 0	0	0 vs. 1/29=3%	0	1/22=4% vs. 0
